# Supplementary material for: Late-differentiated effector neoantigen-specific CD8+ T cells are enriched in peripheral blood of non-small cell lung carcinoma patients responding to atezolizumab treatment
Source: J Immunother Cancer. 2019 Sep 12;7:249. doi: 10.1186/s40425-019-0695-9 (PMC6740011; doi:10.1186/s40425-019-0695-9)
Supplement: Supplementary file 6 — Table S3. List of antibodies, their clone information and heavy metal tags used in the staining panel for CyTOF. (XLSX 12 kb) [file 40425_2019_695_MOESM6_ESM.xlsx]

## Sheet: Sheet1
Metal	Antibody	Clone	Provider
Y-89	CD45	Hi30	Fluidigm
Cd-112/114	CD14	TUK4	Invitrogen
In-115	CD57	HCD57	Biolegend
Pr-141	CD56	NCAM16.2	BD
Nd-142	HLA-DR	L243	Biolegend
Nd-143	CD49a	TS2/7	Biolegend
Gd-156	TIGIT	MAB7898	R&D
Nd-145	CD69	FN50	Biolegend
Nd-146	CD8	SK1	Biolegend
Sm-147	CD4	SK3	Biolegend
Nd-148	CD45RO	UCHL1	Biolegend
Sm-149	OX-40	443318	R&D
Eu-153	KLRG1	13F2F12	eBioscience
Gd-157	CD27	LG.7F9	Biolegend
Gd-155	ICOS	C398.4A	Biolegend
Nd-150	CD103	B-Ly7	Biolegend
	TCRgt-PE	5A6.E9	Invitrogen
Ce-140	Anti-PE	PE001	Biolegend
Nd-144	CD3	UCTH1	Biolegend
Gd-160	PD-1	eBioJ105	eBioscience
Sm-152	CD38	HIT2	Biolegend
Dy-162	CD161	HP-3G10	Biolegend
Dy-163	CD127	AO19D5	Biolegend
Dy-161	TIM-3	344823	R&D
Er-168	CCR7	150503	R&D
Tm-169	CD25	M-A251	Biolegend
Er-170	2B4	C1.7	Biolegend
Yb-173	CD28	CD28.2	Biolegend
Yb-176	CD39	A1	Biolegend
Bi-209	CD16	3g8	Fluidigm
Ir-191/193	DNA		Fluidigm
Pt-195	CisPlatin		Sigma
Dy-164	SAV - Tetramer
Er-166	SAV - Tetramer
Er-167	SAV - Tetramer
Eu-151	SAV - Tetramer
Gd-158	SAV - Tetramer
Ho-165	SAV - Tetramer
Lu-175	SAV - Tetramer
Sm-154	SAV - Tetramer
Tb-159	SAV - Tetramer
Yb-171	SAV - Tetramer
Yb-174	SAV - Tetramer
